# Supplementary material for: Correlation Analysis Between Physical–Chemical and Biological Conditions in the River and the Incidence of Diseases in the City of Piracicaba, Brazil
Source: Toxics. 2025 Apr 30;13(5):359. doi: 10.3390/toxics13050359 (PMC12115644; doi:10.3390/toxics13050359)
Supplement: Supplementary file 1 [file toxics-13-00359-s001.zip]

Archive with 2 entries (2 files):
- Data_paper.xlsx
- Suplementary_Material_Toxics_.pdf
