# Supplementary material for: Correlation Analysis Between Physical–Chemical and Biological Conditions in the River and the Incidence of Diseases in the City of Piracicaba, Brazil
Source: Toxics. 2025 Apr 30;13(5):359. doi: 10.3390/toxics13050359 (PMC12115644; doi:10.3390/toxics13050359)
Supplement: Supplementary file 1 [file toxics-13-00359-s001.zip › Data_paper.xlsx]

## Sheet: Plan1
months_year	months	year	season	DRS	DRS_A	DRS_ODNPS	DRS_ODRS	DDS	DDS_ODDS	DDS_DGPI	DDS_OLV	DDS_OIID	DDS_ODESD	DNS	DNS_ODNS	DSST	ODSST	SSTI	IPSOCEC	DEA	ODEA	AF	LF	P	AT	AH	pH	DO	Turbidity	N_NH3	N_NO3	Ni	PH	PS	P_PO4_3	Cyan	Chl
2019/jan.	1	2019	Summer	194	1	24	26	359	24	5	9	6	15	51	12	51	34	17	292	65	11	106.92	1.99	247.78	2025-02-26	73.3	7.23	1.64	35.7	2.96	1.86	4.82	391	369	1129	7018	40.55
2019/feb.	2	2019	Summer	188	3	23	29	325	19	2	9	5	7	60	8	53	41	12	244	98	6	82.65	1.77	121.67	23.55	82.6	7.32	2025-04-02	64.9	1.53	2.14	3.67	326	0.24	734	13865	2025-03-09
2019/mar.	3	2019	Autumn	200	7	25	21	333	27	3	4	4	5	58	13	61	44	17	251	70	7	131.63	2.24	134.03	2025-08-23	76.8	2025-03-07	2025-07-03	2025-08-13	2025-02-02	2025-08-01	4	234	0.2	612	8361	15.62
2019/apr.	4	2019	Autumn	259	9	22	21	342	25	4	6	4	5	62	15	62	40	22	247	66	5	90.73	1.85	94.75	23.15	59.3	2025-03-07	2025-08-02	2025-03-19	1.91	2.21	2025-12-04	0.34	0.16	489	2790	7.44
2019/may.	5	2019	Autumn	265	4	20	19	350	26	5	9	1	6	33	8	67	45	22	264	79	9	53.62	1.48	60.58	2025-01-21	62.25	2025-03-07	2025-05-02	2025-05-11	2025-05-03	1.73	4.78	0.2	0.19	581	5847	2025-07-06
2019/jun.	6	2019	Winter	235	9	12	25	271	26	2	11	8	8	40	9	54	39	15	253	84	4	42.04	1.34	60.88	19	49.15	7.14	2025-06-02	7.37	2025-05-03	2.74	5.79	433	148	452	7495	33.11
2019/jul.	7	2019	Winter	204	7	12	32	289	40	2	10	6	10	64	20	57	49	8	281	62	7	44.04	1.35	2025-03-25	2025-08-17	41.3	7.09	2025-03-02	5.57	4.67	1.62	6.29	498	48	146	12942	29.76
2019/agu.	8	2019	Winter	258	11	23	25	333	40	6	9	5	10	58	19	43	32	11	264	65	1	29.36	2025-09-01	32.63	19.85	42.15	2025-05-07	2025-09-01	2025-01-07	5.34	0.84	6.18	643	69	211	34892	70.68
2019/sep.	9	2019	Spring	206	11	17	38	308	24	4	7	8	10	55	11	71	50	21	316	83	5	29.57	1.17	71.03	2025-09-22	41.45	7.27	2025-09-01	5.34	2025-05-13	2.78	16.28	1034	84	257	26475	145.08
2019/oct.	10	2019	Spring	216	4	18	43	327	34	10	14	6	7	35	7	62	41	21	326	92	4	23.86	2025-09-01	95.58	24.25	56.5	7.29	2025-02-02	6.39	4.82	2.76	7.58	1.19	137	419	17275	124.25
2019/nov.	11	2019	Spring	169	2	16	28	266	30	2	8	5	10	37	7	52	36	16	275	72	6	51.82	1.44	162.44	23.25	68.35	7.27	2025-03-01	2025-09-18	3.85	1.41	5.26	987	0.15	459	28956	51.71
2019/dec.	12	2019	Summer	213	8	25	32	298	22	2	11	4	22	45	2	58	33	25	373	59	2	96.56	1.92	170.55	2025-08-23	70.5	2025-12-07	3	35.2	1.94	1.77	3.71	965	133	407	16013	31.59
2020/jan.	13	2020	Summer	192	5	19	35	325	33	7	10	1	10	45	12	54	32	22	293	75	3	193.46	2.55	233.86	2025-03-24	73.1	2025-01-07	2025-02-03	2025-08-14	2025-03-02	2025-09-01	2025-02-04	841	309	945	4085	13.39
2020/feb.	14	2020	Summer	162	4	13	19	267	35	6	4	4	12	29	8	41	28	13	288	60	3	171.11	2025-06-02	132.73	23.25	79.1	6.99	2025-07-03	2025-03-25	1.73	2025-03-01	2025-03-03	269	189	578	2543	13.39
2020/mar.	15	2020	Autumn	230	8	23	25	268	36	8	9	5	7	42	9	47	29	18	260	53	4	97.35	1.93	133.14	2025-04-22	66.7	6.75	4	7.73	1.97	2.83	2025-08-04	301	211	645	7985	19.34
2020/apr.	16	2020	Autumn	112	4	18	23	146	29	2	9	2	5	31	10	24	14	10	254	7	1	45.68	1.38	89.27	2025-08-20	65.2	2025-11-07	2025-06-02	4.65	2025-07-02	2025-04-03	2025-11-05	373	282	862	9037	39.43
2020/may.	17	2020	Autumn	111	7	16	43	135	21	5	8	3	2	45	17	18	12	6	214	3	1	32	1.22	56.82	2025-02-18	63	7.23	2025-06-02	4.83	2025-05-02	2.47	4.52	461	236	722	6235	25.67
2020/jun.	18	2020	Winter	102	9	14	27	149	30	3	9	3	7	37	9	48	44	4	259	2	3	44.94	1.37	60.88	19.35	71.05	2025-11-07	2025-05-02	2025-01-17	2025-01-02	3	2025-01-05	0.44	389	1.19	11894	27.16
2020/jul.	19	2020	Winter	110	15	12	23	103	25	2	8	2	1	37	10	36	27	9	276	13	4	29.32	1.18	2025-03-25	2025-08-19	61.9	7.44	2025-09-02	4.89	2025-06-02	3.29	5.89	515	412	1.26	29083	44.64
2020/agu.	20	2020	Winter	141	2	15	25	175	23	3	5	1	5	44	9	33	24	9	298	34	5	29.35	1.16	32.63	2025-07-19	47.15	7.28	2025-05-02	5.98	2025-08-04	2025-04-04	8.48	0.47	391	1196	36512	44.27
2020/sep.	21	2020	Spring	239	8	16	29	307	26	4	14	3	8	46	11	43	37	6	294	93	3	2025-09-20	2025-03-01	71.03	2025-05-24	40.95	7.43	1.91	7.81	8.71	2.61	11.32	423	315	964	68797	117.92
2020/oct.	22	2020	Spring	231	1	35	35	399	30	1	13	4	10	59	16	52	42	10	316	79	2	19.78	2025-02-01	95.98	2025-02-25	33.75	7.29	2025-08-02	2025-06-05	2025-03-08	3.13	11.16	543	403	1233	53283	142.85
2020/nov.	23	2020	Spring	171	7	40	34	320	26	4	13	4	9	50	14	40	32	8	333	87	3	39.09	1.26	150.7	2025-09-23	68	7.17	2025-07-02	2025-03-14	5.71	2025-03-04	9.74	447	307	939	19179	29.76
2020/dec.	24	2020	Summer	160	5	42	31	278	22	6	5	1	4	45	9	41	27	14	300	44	3	92.52	1.87	170.55	25	80	7.48	2025-06-03	213	4.41	2025-07-03	7.48	0.74	0.46	1407	5593	22.32
2021/jan.	25	2021	Summer	136	8	23	29	233	27	6	7	3	5	46	12	41	27	14	291	30	1	128.65	2.21	234.02	2025-09-26	80	7.21	2025-05-03	82	3.31	2.84	6.15	504	312	954	13364	14.88
2021/feb.	26	2021	Summer	119	3	17	32	257	33	9	10	2	7	53	9	43	25	18	263	31	1	92.52	1.88	153.91	25	77	7.23	3	2025-09-19	2.31	2025-04-03	5.71	608	0.37	1132	19208	29.02
2021/mar.	27	2021	Autumn	78	3	24	20	167	14	3	10	1	6	36	9	62	52	10	257	11	4	81.59	1.77	130.82	2025-03-25	78	7.25	2025-05-03	2025-01-19	1.71	2025-05-03	5.21	714	391	1196	10040	22.38
2021/apr.	28	2021	Autumn	56	4	4	15	134	26	4	9	2	3	26	6	26	17	9	234	10	6	34.01	1.24	84.88	2025-07-21	73	7.44	2025-07-02	6.43	5.53	2025-03-04	9.56	874	0.71	2172	5928	16
2021/may.	29	2021	Autumn	93	17	1	27	160	25	2	10	2	4	36	6	50	37	13	277	8	4	28.16	1.17	53.75	2025-08-19	72	7.13	2025-06-04	9.25	2.28	2025-06-02	4.88	471	287	878	1943	2025-02-13
2021/jun.	30	2021	Winter	74	10	2	16	175	27	5	9	2	6	27	9	37	27	10	243	6	2	25.56	1.13	57	2025-05-18	76	2025-04-07	2025-04-02	6.67	4.69	1.87	6.56	526	317	0.97	5250	12.28
2021/jul.	31	2021	Winter	102	14	1	29	198	46	5	8	4	2	41	13	28	14	14	280	7	2	2025-09-21	2025-04-01	22.32	17	61	7.42	2025-09-03	2025-01-05	5.51	2025-09-03	9.41	1.53	393	1202	4428	25.29
2021/agu.	32	2021	Winter	152	15	8	31	208	48	5	7	4	2	37	7	41	31	10	293	9	1	20.82	2025-04-01	29.32	2025-09-20	60	7.44	0.9	4.14	6.81	2025-12-04	10.93	1764	416	1272	12389	58.78
2021/sep.	33	2021	Spring	157	14	18	24	203	32	9	6	5	2	54	6	49	28	21	298	32	3	15.39	0.93	56.61	25	58	7.48	3	3.92	9.62	2025-07-04	2025-07-13	1.96	0.81	2478	6193	65.47
2021/oct.	34	2021	Spring	151	4	17	32	263	39	11	7	1	9	50	14	33	22	11	288	35	4	34.63	2025-02-01	84.68	2025-08-22	75	7.23	2	2025-04-10	3.62	2025-08-01	5.42	891	0.42	1285	17151	36.08
2021/nov.	35	2021	Spring	158	5	25	27	268	40	14	9	4	13	49	11	38	22	16	300	31	3	39.99	1.27	148.32	2025-08-23	72	7.15	2025-03-04	71.2	2.81	1.57	4.38	641	371	1135	40120	46.13
2021/dec.	36	2021	Summer	132	5	15	16	215	38	10	2	3	1	27	6	29	18	11	304	29	2	45.32	1.36	165.39	2025-06-26	71	7.53	3	33.3	1.19	1.37	2.56	607	301	921	122480	106.76
2022/jan.	37	2022	Summer	182	3	34	21	259	26	11	10	1	4	40	4	28	20	8	232	41	6	114.81	2025-09-02	230.42	2025-08-24	81	7.45	2025-09-03	2025-08-20	2025-11-01	1.51	2.62	591	291	0.89	42826	30.88
2022/feb.	38	2022	Summer	121	1	28	22	234	30	6	6	5	7	48	9	36	25	11	245	46	2	152.62	2.39	149.92	2025-03-25	75	7.29	4	2025-12-05	1.59	2025-09-01	3.49	0.44	0.32	979	7428	23.81
2022/mar.	39	2022	Autumn	226	11	49	26	304	29	9	13	4	9	67	13	45	36	9	323	32	2	73.97	1.69	124.88	2025-02-24	73.7	7.25	2025-06-02	3.89	2025-08-01	2	2025-08-03	0.49	0.41	1254	16674	35.51
2022/apr.	40	2022	Autumn	200	14	31	23	343	33	13	8	1	16	48	7	43	32	11	281	57	4	46.97	1.39	76.67	2025-06-22	67.55	2025-05-07	2025-04-02	2025-08-06	1.65	2025-08-02	4.45	463	433	1325	24618	65.1
2022/may.	41	2022	Autumn	289	14	39	29	392	39	6	9	2	13	65	4	103	92	11	326	66	5	27.79	1.16	51.42	2025-02-18	67.2	7.38	2025-09-02	5.46	2025-09-01	3	2025-09-04	0.4	0.37	1132	12675	33.11
2022/jun.	42	2022	Winter	268	12	40	31	499	46	8	13	3	9	82	13	203	181	22	304	70	1	32.98	1.23	53.12	18	69.5	7.35	2025-02-03	4.75	4.66	5	9.66	0.78	0.38	1162	4585	10.42
2022/jul.	43	2022	Winter	263	11	31	39	414	38	9	13	6	5	69	10	75	60	15	299	62	5	18.77	1	2025-05-25	2025-07-19	58.5	2025-05-07	2025-09-01	3.57	4.47	2025-02-05	9.67	0.8	0.44	1346	16113	52.45
2022/agu.	44	2022	Winter	255	31	30	31	558	58	6	9	4	6	63	12	102	88	14	307	86	3	21.22	2025-04-01	29.85	2025-02-19	59.2	7.49	2025-02-02	3.22	5.21	2025-04-04	9.61	1.51	2025-11-01	3396	17560	38.69
2022/sep.	45	2022	Spring	234	5	28	37	507	49	10	4	5	6	89	12	142	136	6	311	137	4	23.37	2025-07-01	59	2025-04-19	65.85	7.46	2025-03-02	4.82	2025-04-04	4	2025-04-08	1.38	2025-03-01	3151	14075	70.31
2022/oct.	46	2022	Spring	224	9	19	37	472	50	12	10	3	6	66	13	131	115	16	310	198	8	42.13	1.33	90.25	2025-05-22	67.5	2025-08-07	0.7	3.64	5.65	2025-04-04	2025-05-10	1.24	0.78	2386	34864	50.49
2022/nov.	47	2022	Spring	212	9	20	24	387	40	12	5	3	9	53	10	124	117	7	290	82	5	45.87	1.37	148.62	2025-08-21	60.95	7.31	0.8	140	2025-05-03	2025-07-04	2025-02-08	1.21	0.88	2692	4964	17.86
2022/dec.	48	2022	Summer	205	8	14	36	399	63	5	8	3	13	50	10	130	116	14	327	105	7	130.31	2.22	165.71	2025-02-23	73	2025-06-07	3	45.2	1.56	2025-04-03	4.96	1.32	0.73	2233	52312	50.59
2023/jan.	49	2023	Summer	198	7	23	26	397	45	9	9	3	6	60	10	127	102	25	287	96	2	215.56	2.98	236.21	2025-02-23	81.2	7.19	4.21	418	0.38	3	3.38	0.94	0.7	2142	3043	10
2023/feb.	50	2023	Summer	273	37	23	40	393	36	6	3	3	6	48	6	95	76	19	280	116	7	183.47	2.72	147.65	2025-06-23	80.85	2025-11-07	5.25	478	0.37	2025-05-03	3.87	1.19	0.33	1009	2434	8.93
2023/mar.	51	2023	Autumn	321	21	51	48	486	43	6	7	8	3	61	8	169	142	27	299	124	8	166.06	2.56	122.64	2025-06-23	72.9	7.28	3.75	139825	0.74	2025-07-02	3.44	2025-08-01	0.4	1224	7135	17.67
2023/apr.	52	2023	Autumn	282	20	28	35	495	35	11	9	4	13	64	18	135	111	24	272	156	12	105.18	2025-01-02	70.56	24	70.3	2025-03-07	5	35	0.84	3.34	4.18	0.87	0.28	856	7242	14.51
2023/may.	53	2023	Autumn	275	11	30	36	626	51	5	7	3	79	49	8	165	144	21	296	248	3	56.87	1.51	49.2	2025-04-21	67.8	7.36	4	6.79	2025-05-02	2025-09-04	6.95	0.9	0.33	1009	8064	2025-03-09
2023/jun.	54	2023	Winter	242	8	37	35	652	34	6	7	5	68	60	14	93	79	14	271	175	9	70.58	1.65	50.41	2025-01-19	66.8	7.28	2025-04-03	2025-03-19	2.67	2025-05-04	7.17	1	0.4	1224	7392	2025-11-17
2023/jul.	55	2023	Winter	236	1	38	30	439	69	1	10	4	5	64	6	102	90	12	286	142	2	41.98	1.34	23.73	2025-04-17	64.9	7.54	2025-07-03	2025-02-10	3.22	2025-03-04	7.52	0.93	0.44	1346	12161	21.58
2023/agu.	56	2023	Winter	271	13	31	42	491	48	3	5	2	10	67	8	161	138	23	327	93	5	33.06	1.36	29.49	2025-02-18	62.6	7.59	2025-07-02	8.64	2025-01-04	38.6	42.7	0.89	0.79	2417	32513	19.72
2023/sep.	57	2023	Spring	224	5	19	30	418	43	8	7	4	24	61	12	114	89	25	328	101	5	40.98	1.32	48.05	2025-05-20	56.95	7.85	3	4.33	3.77	2025-07-06	10.47	0.93	0.64	1958	20149	54.31
2023/oct.	58	2023	Spring	192	10	25	33	484	36	8	7	4	24	80	17	180	163	17	346	125	16	122.26	2.15	89.3	2025-03-24	71.25	7.72	4	2025-07-23	1.26	2025-04-05	6.66	0.8	0.45	1377	3143	2025-02-21
2023/nov.	59	2023	Spring	198	5	31	26	457	32	13	10	3	35	62	13	176	160	16	338	123	22	93.68	1.88	143.3	2025-06-23	67	7.37	4	80.2	0.88	2025-02-02	2025-08-03	0.3	0.12	367	19075	16.96
2023/dec.	60	2023	Summer	187	4	26	39	559	48	15	5	2	86	66	12	189	175	14	320	104	5	91.5	1.86	166.42	25	61.4	7.46	2025-09-02	2025-02-14	2025-02-01	2025-04-02	3.42	0.44	0.18	0.55	17751	49.48
2024/jan.	61	2024	Summer	165	6	36	39	509	47	12	12	4	30	81	10	129	112	17	295	119	2	89.98	1.86	151.52	2025-09-25	67.3	2025-11-07	2025-09-03	144	0.72	2025-07-01	2.42	0.22	0.18	0.55	17574	27.34
2024/feb.	62	2024	Summer	148	4	28	30	454	47	8	8	3	8	63	9	149	122	27	282	168	7	102.63	1.92	147.67	2025-08-24	71.45	2025-01-07	2025-03-04	77.1	2025-09-01	2025-04-02	3.49	2025-02-01	0.95	2907	4969	8.56
2024/mar.	63	2024	Autumn	224	17	49	33	393	38	18	6	3	4	68	16	103	78	25	302	171	16	97.58	1.92	122.52	25	71.8	2025-03-07	2025-03-03	34.3	2.97	0.3	3.27	0.9	0.73	2333	3700	15.62
2024/apr.	64	2024	Autumn	257	10	31	29	471	37	8	7	1	3	58	13	92	73	19	279	249	8	44.89	1.35	71.18	2025-06-24	67.9	7.46	2025-02-03	8.24	2.46	0.61	2025-07-03	0.98	0.84	2.57	11313	26.37
2024/may.	65	2024	Autumn	229	3	23	40	474	40	8	5	1	25	47	21	87	69	18	317	534	4	38.47	1.68	46.81	2025-02-24	65.8	7.53	4	2025-01-12	2.91	0.54	3.45	2025-02-01	0.86	2631	15803	62.5
2024/jun.	66	2024	Winter	251	11	29	49	671	55	6	11	4	11	50	16	78	67	11	345	745	3	30.32	1.16	50.35	22	60.85	7.63	2025-06-02	4.69	5.98	0.7	6.68	1.14	0.92	2815	4585	10.42
2024/jul.	67	2024	Winter	193	2	29	49	330	32	5	9	5	11	51	12	76	56	18	300	519	3	30.38	1.15	23.34	2025-01-20	65.5	2025-07-07	2025-06-02	6.38	6.59	0.38	6.97	1.62	0.9	2754	12701	54.68
2024/agu.	68	2024	Winter	164	16	9	29	461	32	13	9	5	5	41	8	55	49	6	313	517	8	25.32	2025-08-01	29	2025-06-18	51.5	7.74	2025-09-03	2025-12-08	6.32	0.5	6.82	1.84	2025-01-01	3366	8866	136.9
2024/sep.	69	2024	Spring	121	4	10	22	419	35	20	7	5	5	33	4	57	45	12	231	364	4	18.77	0.98	13	2025-08-19	44.6	2025-07-07	0.7	2025-02-16	9.98	0.1	2025-08-10	0.9	0.84	2.57	21587	79.86
